# Supplementary material for: Crystallographic fragment screening against SARS-CoV-2 nonstructural protein 1 using the F2X-Entry Screen and a newly developed fragment library
Source: Acta Crystallogr D Struct Biol. 2025 Oct 13;81(Pt 11):630–45. doi: 10.1107/S2059798325008563 (PMC12576848; doi:10.1107/S2059798325008563)
Supplement: Supplementary file 1 [file d-81-00630-sup1.xlsx]

## Sheet: KIT-96
KIT library Composition
Fragment ID	Fragment 2D - Structure	ID in 96 well plate	SMILES	Molecular Weight [Da]
X1016		A01	O=Cc1ccc2c(c1)OCO2	150.131
X10183		A02	OCC1CCCN(C1)C(=O)C(C)(C)C	199.29
X10590		A03	Brc1ccc(cc1)c1n[nH]nn1	225.045
X10674		A04	CCCC(c1ccccc1)O	150.218
X10770		A05	COC(=O)C12CC(C1)(C2)C(=O)OC	184.189
X10849		A06	Cc1ccc(cc1)S(=O)(=N)C12CC(C1)C2	221.319
X1438		A07	OCCCC1SCCS1	164.289
X11385		A08	C#CCN1C(=O)c2c(C1=O)c(F)ccc2	203.169
X11415		A09	Cc1cc2ccccc2cc1O	158.196
X11432		A10	c1ccc(cc1)C1=Nc2c(SC1)cccc2	225.309
X11580		A11	COC(=O)CCSC12CC(C1)C2	186.271
X11636		A12	Brc1ccc(cc1O)C(C)(C)C	229.114
X121		B01	OCc1ccc2c(c1)C=CC(O2)(C)C	190.238
X12401		B02	O=c1[nH]c2ccccc2nc1C	160.173
X12505		B03	OCCSC12CC(C1)C2	144.235
X12636		B04	N#Cc1ccc(cc1)c1cc(F)cc(c1)F	215.198
X13122		B05	OB(c1ccc(cc1)c1ccccn1)O	199.014
X13162		B06	NCCc1ccc(c(c1)I)O	263.076
X13271		B07	Brc1nc2ccccc2nc1Br	287.939
X13458		B08	OCc1ccc(c(c1)Br)CO	217.06
X1934		B09	CC(=O)Nc1cc[n+](cc1)[O-]	152.151
X13498		B10	C=CC(=O)NCCC[n+]1ccc(cc1)C	205.276
X1357		B11	O=CNC(C(=O)O)Cc1ccccc1	193.199
X14216		B12	OCc1cc(C)ccc1N	137.179
X14225		C01	O=Cc1ccccc1Br	185.018
X14310		C02	CC(C1=C(I)CCC1=O)C	250.077
X14385		C03	CN(Cc1onc(c1)Br)C	205.052
X14390		C04	O=Cc1ccc2c(c1Br)cccc2	235.077
X14450		C05	COc1ccc(cc1)Oc1ccc(cc1N)C	229.274
X1447		C06	C1C=CC=C1.CC(=O)C1=CC=CC1.C[Fe]C	260.153
X15		C07	O/N=C(\C(F)(F)F)/c1ccccc1	189.135
X15604		C08	OC(=O)c1ccccc1SC12CC(C1)C2	220.287
X1562		C09	C[C@@H](C(=O)[O-])[NH2+]Cc1ccccc1	179.216
X15724		C10	CCCCC#Cc1ccccc1NC	187.281
X1583		C11	O=CN(Cc1ccccc1)CC(=O)O	193.199
X16072		C12	O=Cc1ccc(cc1)C#C[Si](C)(C)C	202.324
X16109		D01	O=Cc1ccc(cc1)C#C	130.143
X16353		D02	NC(=O)C1=CC(NC1(C)C)(C)C	168.236
X16603		D03	C=Cc1cccnc1	105.137
X1729		D04	COc1cccc(c1C=O)O	152.147
X17772		D05	O=C(C1=NN=C2C1C=CC=C2)c1ccccc1	222.242
X17985		D06	Brc1ccc(cc1)C1=CS(=O)(=O)C1	259.12
X1830		D07	CN(Cc1ccc(cc1)I)C	261.103
X1895		D08	C[C@@H](c1ccc(cc1)Cl)NCC#C	193.673
X1957		D09	C/C(=N\c1ccccc1)/c1ccccc1	195.26
X2022		D10	CCCNC(=O)NCc1ccccc1	192.258
X2136		D11	COC(=O)c1ccc(cn1)C(=O)OC	195.172
X2233		D12	Nc1ccccc1F	111.117
X2317		E01	OC(c1ccccc1)C(=O)O	152.147
X260		E02	BrCc1ccc(cc1)C#N	196.044
X2629		E03	O/N=C\1/CCCC(C1)C	127.184
X2737		E04	c1ccc(cc1)COCCc1cccs1	218.315
X69		E05	O=CC1=Cc2ccc(cc2OC1C)O	190.195
X2795		E06	C=Cc1c[nH]c2c1ccc(c2)F	161.176
X2896		E07	O=C/C=C/c1c(C)cc(cc1C)C	174.239
X3003		E08	COc1ccc(cc1)/C(=N\O)/C	165.189
X3241		E09	O=CC12CC3CC(C2)CC(C1)C3	164.244
X3244		E10	CC(c1ccc(cc1)Cl)(N)C	169.651
X3524		E11	COC(=O)c1ccc(cc1)c1cc(c(s1)C)Br	311.194
X3535		E12	Brc1ccc(c2c1N=C(C2(C)C)C)Br	317.02
X3607		F01	CCCn1nnc2c(c1=O)cccc2	189.214
X3657		F02	OCc1ccc(cc1)C(=O)OC	166.174
X37		F03	OCc1cnccn1	110.114
X3841		F04	C=CC(/C=C/c1ccccc1)O	160.212
X3981		F05	O=C(Nc1ccccc1)OC(C)(C)C	193.242
X4071		F06	Cn1ccnc1C(=O)C(F)(F)F	178.112
X4161		F07	O=C1NCCN=C1c1ccc(cc1)O	190.199
X4384		F08	O=C1CCNC1(C)c1ccccc1	175.227
X4590		F09	Cc1ccc2c(c1)scn2	149.213
X466		F10	O=Cc1ccc(cc1)C#CC(O)(C)C	188.222
X5101		F11	O=S(c1ccccc1)Cc1ccccc1	216.299
X5439		F12	COCC#Cc1sc2c(c1I)cccc2	328.169
X5449		G01	COC(=O)C1CCCC1=O	142.153
X5476		G02	CCCCC(=O)/C=C/1\NCCC(C1)C	195.301
X5835		G03	N#Cc1ccc(cc1)C=C(Br)Br	286.951
X5923		G04	COC(=O)c1cc(Br)ccc1Br	293.94
X6038		G05	FC(C1N=C(C(=O)O1)Cc1ccccc1)(F)F	243.182
X6125		G06	N#Cc1ccc(cc1)C(=O)C(F)(F)F	199.129
X6252		G07	COc1cc(ccc1O)C1SCCCS1	242.358
X6298		G08	BrCCOc1ccc(cc1)O	217.06
X6438		G09	C1SCN(CS1)CCOCc1ccccc1	255.399
X6553		G10	OB(c1cc(c(s1)C)Br)O	220.88
X6801		G11	Nc1ccc(cc1)SC12CC(C1)C2	191.293
X6857		G12	CCOC(=O)C1CSCSC1	192.299
X7163		H01	COC(=O)c1cc(F)c(cc1F)N	187.143
X7214		H02	CC(=O)Nc1cccc(n1)NC(=O)C	193.203
X7327		H03	CC(Cc1cc(Br)cc(n1)C)C	228.129
X7433		H04	O=Cc1ccc(cc1)CC1CSCSC1	238.369
X7717		H05	C#Cc1ccc(cc1)C1OCCO1	174.196
X8023		H06	COC(=O)c1ccc(c(c1)[N+](=O)[O-])Br	260.042
X8261		H07	CCCCn1ccc2c1ccc(c2)C#N	198.264
X9210		H08	O=S(=O)(C12CC(C1)C2)c1ccccc1	208.277
X9344		H09	C[C@@H](C1CCCCC1)N	127.227
X9492		H10	NNC(=S)Nc1ccccc1	167.231
X9763		H11	CC(=O)Nc1ccc(cc1)Cl	169.608
X9779		H12	COC(=O)c1cccc(c1)n1nccc1C	216.236
